# Supplementary material for: The interaction of enteric bacterial effectors with the host engulfment pathway control innate immune responses
Source: Gut Microbes. 2021 Nov 1;13(1):1991776. doi: 10.1080/19490976.2021.1991776 (PMC8565811; doi:10.1080/19490976.2021.1991776)
Supplement: Supplemental Material [file KGMI_A_1991776_SM2160.zip]

Archive with 8 entries (8 files):
- Supplementary figure legends.docx
- Supplementary Figure S1A.tif
- Supplementary Figure S1B-C.txt
- Supplementary Figure S1D.jpg
- Supplementary Figure S1E.txt
- Supplementary Figure S2.jpg
- Supplementary Figure S3.txt
- Supplementary Figure S4.txt
